# Supplementary material for: Charge Modification as a Mechanism for Tunable Properties in Polymer–Surfactant Complexes
Source: Polymers (Basel). 2021 Aug 20;13(16):2800. doi: 10.3390/polym13162800 (PMC8397960; doi:10.3390/polym13162800)
Supplement: Supplementary file 1 [file polymers-13-02800-s001.zip]

Archive with 1 entries (1 files):
- polymers-1317212-supplementary.pdf
